# Supplementary material for: i6mA-DNCP: Computational Identification of DNA N6-Methyladenine Sites in the Rice Genome Using Optimized Dinucleotide-Based Features
Source: Genes (Basel). 2019 Oct 20;10(10):828. doi: 10.3390/genes10100828 (PMC6826501; doi:10.3390/genes10100828)
Supplement: Supplementary file 1 [file genes-10-00828-s001.zip]

Archive with 1 entries (1 files):
- genes-593012-SI.docx
